# Supplementary material for: Two new species and a new subgenus of toothed Brachyhypopomus electric knifefishes (Gymnotiformes, Hypopomidae) from the central Amazon and considerations pertaining to the evolution of a monophasic electric organ discharge
Source: Zookeys. 2013 Aug 28;(327):1–34. doi: 10.3897/zookeys.327.5427 (PMC3807744; doi:10.3897/zookeys.327.5427)
Supplement: XML Treatment for Odontohypopomus [file zookeys.327.5427-treatment1.xml]

<!DOCTYPE tp:taxon-treatment
  PUBLIC "-//TaxonX//DTD Taxonomic Treatment Publishing DTD v0 20100105//EN" "tax-treatment-NSO.dtd">
<tp:taxon-treatment xmlns:tp="http://www.plazi.org/taxpub"><tp:treatment-meta><mixed-citation publication-type="journal"><person-group><name><surname>Sullivan</surname><given-names>John P.</given-names></name><name><surname>Zuanon</surname><given-names>Jansen</given-names></name><name><surname>Cox Fernandes</surname><given-names>Cristina</given-names></name></person-group><article-title>Two new species and a new subgenus of toothed <italic>Brachyhypopomus</italic> electric knifefishes (Gymnotiformes, Hypopomidae) from the central Amazon and considerations pertaining to the evolution  of a monophasic electric organ discharge</article-title><source>Zookeys</source><day>28</day><month>8</month><year>2013</year><volume>2013</volume><issue>327</issue><fpage>1</fpage><lpage>34</lpage><pub-id pub-id-type="doi">10.3897/zookeys.327.5427</pub-id></mixed-citation></tp:treatment-meta><tp:nomenclature><label>Subgenus</label><tp:taxon-name>
                            <tp:taxon-name-part taxon-name-part-type="subgenus">Odontohypopomus</tp:taxon-name-part>
                            <object-id xmlns:xlink="http://www.w3.org/1999/xlink" xlink:type="simple">http://zoobank.org/7AFCDABC-A141-4E89-B72E-964D17137C5D</object-id>
                            <object-id xmlns:xlink="http://www.w3.org/1999/xlink" xlink:type="simple">http://species-id.net/wiki/Odontohypopomus</object-id>
                        </tp:taxon-name><tp:taxon-status xmlns:xlink="http://www.w3.org/1999/xlink" xlink:type="simple">subgen. n.</tp:taxon-status></tp:nomenclature><tp:treatment-sec sec-type="Type species"><title>Type species.</title><p><italic><tp:taxon-name>Brachyhypopomus (Odontohypopomus) walteri</tp:taxon-name></italic> sp. n.</p></tp:treatment-sec><tp:treatment-sec sec-type="Included species"><title>Included species.</title><p><italic><tp:taxon-name>Brachyhypopomus (Odontohypopomus) walteri</tp:taxon-name></italic> sp. n., <italic><tp:taxon-name>Brachyhypopomus (Odontohypopomus) bennetti</tp:taxon-name></italic> sp. n.</p><p><bold>Diagnosis.</bold> This subgenus of <italic><tp:taxon-name>Brachyhypopomus</tp:taxon-name></italic> is diagnosed by (1) teeth present on premaxillae: usually one to five small, needle-like teeth on ventral surface of each (<xref ref-type="fig" rid="F1">Fig. 1</xref>); (2) medialmost two branchiostegal rays thin with blades oriented more vertically than remaining three rays; (3) background color in life and to lesser extent in alcohol distinctly yellowish, head and sides peppered with small, widely spaced, dark brown stellate chromatophores that greatly contrast with background color of skin; bands along sides poorly defined, saddles of pigment mostly incomplete over dorsum; (4) a diffuse blotch of subcutaneous pigment directly beneath orbit, suggestive of a teardrop; (5) EOD pulse waveform of very long duration (head-positive phase approx. 2 milliseconds or longer, head-negative phase shorter or absent; <xref ref-type="fig" rid="F2">Fig. 2</xref>) and slow repetition rate (3–16 Hz).</p><fig id="F1" position="float" orientation="portrait"><label>Figure 1.</label><caption><p>Upper jaw in ventral view of cleared and stained specimen of <italic><tp:taxon-name>Brachyhypopomus (Odontohypopomus) walteri</tp:taxon-name></italic> sp. n. (ANSP 194025) showing teeth present on the premaxillae. <bold>PMX</bold>=premaxilla, <bold>MX</bold>=maxilla, <bold>MET</bold>=mesethmoid, <bold>PAL</bold>=ossified element within palatine cartilage (not stained), <bold>VET</bold>=ventral ethmoid.</p></caption><graphic xmlns:xlink="http://www.w3.org/1999/xlink" xlink:href="ZooKeys-327-001-g001.jpg" position="float" orientation="portrait" xlink:type="simple"/></fig><fig id="F2" position="float" orientation="portrait"><label>Figure 2.</label><caption><p>Electric organ discharge (EOD) waveforms of <italic><tp:taxon-name>Brachyhypopomus walteri</tp:taxon-name></italic> sp. n.and <italic><tp:taxon-name>Brachyhypopomus bennetti</tp:taxon-name></italic> sp. n. <bold>A</bold> EOD of holotype specimen of <italic><tp:taxon-name>Brachyhypopomus walteri</tp:taxon-name></italic> sp. n. <bold>B</bold> EODs of nine paratypes of <italic><tp:taxon-name>Brachyhypopomus walteri</tp:taxon-name></italic> sp. n. <bold>C</bold> EOD of holotype of <italic><tp:taxon-name>Brachyhypopomus bennetti</tp:taxon-name></italic> sp. n. <bold>D</bold> EODs of six paratypes of <italic><tp:taxon-name>Brachyhypopomus bennetti</tp:taxon-name></italic> sp. n. All are five millisecond traces with head positivity recorded upwards; water temperature between 21 and 23°C. Scale bars = 1 millisecond.</p></caption><graphic xmlns:xlink="http://www.w3.org/1999/xlink" xlink:href="ZooKeys-327-001-g002.jpg" position="float" orientation="portrait" xlink:type="simple"/></fig><p>Teeth are absent from the premaxillae in all other rhamphichthyoid species, but present in all other gymnotiform lineages. (The teeth in preserved <italic><tp:taxon-name>Odontohypopomus</tp:taxon-name></italic> tend to be obscured by overlying tissue and are only easily visible in cleared and stained specimens.) In other <italic><tp:taxon-name>Brachyhypopomus</tp:taxon-name></italic>, the first (more medial) one or two branchiostegal rays are wide and oriented nearly horizontally, EODs are of shorter duration and faster repetition rates with second head–negative phases nearly equal in amplitude or of greater duration than the head–positive first phase, teardrop-like pigment below the orbit is absent, background color is less yellowish and chromatophores not as dark. In several other <italic><tp:taxon-name>Brachyhypopomus</tp:taxon-name></italic> species the pigment on the anterior flanks is arranged into distinct bands.</p></tp:treatment-sec><tp:treatment-sec sec-type="Etymology"><title>Etymology.</title><p>A combination of the Greek word for tooth, <italic>odontos</italic>, and <italic><tp:taxon-name>Hypopomus</tp:taxon-name></italic>, type genus of <tp:taxon-name>Hypopomidae</tp:taxon-name>.</p><!--PageBreak--><!--PageBreak--></tp:treatment-sec></tp:taxon-treatment>
