# Supplementary material for: Two new species and a new subgenus of toothed Brachyhypopomus electric knifefishes (Gymnotiformes, Hypopomidae) from the central Amazon and considerations pertaining to the evolution of a monophasic electric organ discharge
Source: Zookeys. 2013 Aug 28;(327):1–34. doi: 10.3897/zookeys.327.5427 (PMC3807744; doi:10.3897/zookeys.327.5427)
Supplement: XML Treatment for Brachyhypopomus (Odontohypopomus) walteri [file zookeys.327.5427-treatment2.xml]

<!DOCTYPE tp:taxon-treatment
  PUBLIC "-//TaxonX//DTD Taxonomic Treatment Publishing DTD v0 20100105//EN" "tax-treatment-NSO.dtd">
<tp:taxon-treatment xmlns:tp="http://www.plazi.org/taxpub"><tp:treatment-meta><mixed-citation publication-type="journal"><person-group><name><surname>Sullivan</surname><given-names>John P.</given-names></name><name><surname>Zuanon</surname><given-names>Jansen</given-names></name><name><surname>Cox Fernandes</surname><given-names>Cristina</given-names></name></person-group><article-title>Two new species and a new subgenus of toothed <italic>Brachyhypopomus</italic> electric knifefishes (Gymnotiformes, Hypopomidae) from the central Amazon and considerations pertaining to the evolution  of a monophasic electric organ discharge</article-title><source>Zookeys</source><day>28</day><month>8</month><year>2013</year><volume>2013</volume><issue>327</issue><fpage>1</fpage><lpage>34</lpage><pub-id pub-id-type="doi">10.3897/zookeys.327.5427</pub-id></mixed-citation></tp:treatment-meta><tp:nomenclature><tp:taxon-name>
                            <tp:taxon-name-part taxon-name-part-type="genus">Brachyhypopomus</tp:taxon-name-part>
                            (<tp:taxon-name-part taxon-name-part-type="subgenus">Odontohypopomus</tp:taxon-name-part>)
                            <tp:taxon-name-part taxon-name-part-type="species">walteri</tp:taxon-name-part>
                            <object-id xmlns:xlink="http://www.w3.org/1999/xlink" xlink:type="simple">http://zoobank.org/81560B78-B663-4446-B0E8-C03CE4FE1279</object-id>
                            <object-id xmlns:xlink="http://www.w3.org/1999/xlink" xlink:type="simple">http://species-id.net/wiki/Brachyhypopomus_walteri</object-id>
                        </tp:taxon-name><tp:taxon-status xmlns:xlink="http://www.w3.org/1999/xlink" xlink:type="simple">sp. n.</tp:taxon-status><xref ref-type="fig" rid="F3">Figs 3</xref><xref ref-type="fig" rid="F4">, 4</xref><xref ref-type="app" rid="APP1">, Appendix I</xref><xref ref-type="table" rid="T1">;Tables 1</xref><xref ref-type="table" rid="T3">,3</xref></tp:nomenclature><tp:treatment-sec sec-type="Holotype"><title>Holotype.</title><p>INPA 8941, tag no. 93-219, 163 mm TL, 126 mm LEA, sex undetermined, Amazonas, Brazil: floating meadow alongside of lake in the Paraná do Paracuúba, near mouth of Rio Negro and entrance to Lago Janauari, approx. 15 km due south of Manaus, <named-content xmlns:xlink="http://www.w3.org/1999/xlink" content-type="dwc:verbatimCoordinates" xlink:type="simple">03°12.6'S, 059°59.4'W</named-content>, J.P. Sullivan and J. Zuanon. 23 April 1993.</p></tp:treatment-sec><tp:treatment-sec sec-type="Paratypes"><title>Paratypes</title><p><bold>(20).</bold> Brazil: Amazonas: INPA 8926 (3 cs, tag nos. 93-58, 93-140, 93-156), collection data same as for holotype, 24 March–18 April 1993; INPA 8896 (4 alc, tag nos. 93-18, 93-19, 93-22, 93-23, 102–122 mm LEA), Ilha da Marchantaria, Rio Solimões, emergent grasses on shore of island, approx. 15 km upstream from confluence with Rio Negro, near Manaus, approx. <named-content xmlns:xlink="http://www.w3.org/1999/xlink" content-type="dwc:verbatimCoordinates" xlink:type="simple">03°14'S, 059°59'W</named-content>, J.P. Sullivan and J. Zuanon, 9 March 1993; INPA 8880 (3alc, tag nos. 93-55, 93-56, 93-57, 108–116 mm LEA), locality same as for holotype, 24 March 1993; INPA 8939 (1 alc, specimen number 93-114, 125 mm LEA), locality same as for holotype, 10 April 1993; ANSP 194031 (1 alc, tag no. JPS11-1-93/13, 84 mm LEA), channel between Rio Solimões and Lago Tefé, approx. <named-content xmlns:xlink="http://www.w3.org/1999/xlink" content-type="dwc:verbatimCoordinates" xlink:type="simple">03°21'S, 064°40'W</named-content>, J.P. Sullivan et al., 1 November 1993; ANSP 194032 (1 alc, 110 mm LEA, tag no. JPS11-20-93/1), Rio Içá in roots of water hyacinth along margin of inlet,15 km upstream of the mouth of the Içá, approx. <named-content xmlns:xlink="http://www.w3.org/1999/xlink" content-type="dwc:verbatimCoordinates" xlink:type="simple">03°06'S, 068°05'W</named-content>, J.P. Sullivan et al., 20 November 1993; ANSP 194033 (1 alc, tag no. CALH-11-20-93/2, 97 mm LEA), near Santo Antonio do Içá and mouth of Rio Içá in floating vegetation, approx. <named-content xmlns:xlink="http://www.w3.org/1999/xlink" content-type="dwc:verbatimCoordinates" xlink:type="simple">03°07'S, 067°57'W</named-content>, J.P. Sullivan et al., 20 November 1993; CUMV 97641 (1 alc, damaged, 80 mm TL, tag no. JPF-93-187/1), Rio Negro above Manaus, <named-content xmlns:xlink="http://www.w3.org/1999/xlink" content-type="dwc:verbatimCoordinates" xlink:type="simple">03°05.38'S, 060°27.02'W</named-content>, J.P. Sullivan and J.P. Friel, 14 December 1993; CUMV 97642 (5 alc, 2 damaged: tag nos. JPF-93-188/3, 188/4, 104, 100 mm LEA, 3 intact: tag nos. JPF-93-188/2, 188/5, 188/6, 95–102 mm LEA), Rio Negro above Manaus, <named-content xmlns:xlink="http://www.w3.org/1999/xlink" content-type="dwc:verbatimCoordinates" xlink:type="simple">03°05.59'S, 60°26.83'W</named-content>, J.P. Sullivan and J.P. Friel, 14 December 1993.</p></tp:treatment-sec><tp:treatment-sec sec-type="Non-types"><title>Non-types.</title><p><bold>Brazil</bold>: Amazonas: Rio Solimões drainage: INHS 70542 (4 of 10, alc, 71–162 mm LEA), Ilha da Marchantaria, approx. <named-content xmlns:xlink="http://www.w3.org/1999/xlink" content-type="dwc:verbatimCoordinates" xlink:type="simple">03°14'S, 059°59'W</named-content>, P. Bayley, 14 March 1978; MZUSP 30061 (1 alc, 70 mm LEA), Rio Tefé, Lago Mucura, M. Goulding, 5 August 1979; USNM 306874 (2 alc, 91 &amp; 100 mm LEA), Paraná da Ilha da Marchantaria, approx. <named-content xmlns:xlink="http://www.w3.org/1999/xlink" content-type="dwc:verbatimCoordinates" xlink:type="simple">03°14'S, 059°59'W</named-content>, depth 0–1.3 meters P. Bayley, 25 April 1978; USNM 306919 (1 alc, 75 mm LEA), Lago Camaleão, Ilha da Marchantaria, approx. <named-content xmlns:xlink="http://www.w3.org/1999/xlink" content-type="dwc:verbatimCoordinates" xlink:type="simple">03°14'S, 059°59' W</named-content>, P. Bayley, 29 March 1977; INPA 33268 (3 alc), Coari, <named-content xmlns:xlink="http://www.w3.org/1999/xlink" content-type="dwc:verbatimCoordinates" xlink:type="simple">03°51.17'S, 063°28.12'W</named-content>, L. Rapp Py-Daniel et al., 13 September 2013; INPA 33253 (3 alc), Manacapuru, Canaboca III, <named-content xmlns:xlink="http://www.w3.org/1999/xlink" content-type="dwc:verbatimCoordinates" xlink:type="simple">03°35.55'S, 060°50.15'W</named-content>, L. Rapp Py-Daniel et al., 17 September 2003; INPA 30241 (8 alc, 63.65–113.62 mm LEA), São Paulo de Olivença, Rio Camatiã, comunidade Monte Sinai, approx. <named-content xmlns:xlink="http://www.w3.org/1999/xlink" content-type="dwc:verbatimCoordinates" xlink:type="simple">03°27.57'S, 068°56.00'W</named-content>, L. Rapp Py-Daniel et al., 4 April 2008; ANSP 194025 (5 alc, 59.9–126.2 mm LEA, 1 cs, 117.4 mm), same data previous. Rio Uatumã: INPA 39074 (1 alc), São Sebastião do Uatumã, right bank in front of São José do Jabote, <named-content xmlns:xlink="http://www.w3.org/1999/xlink" content-type="dwc:verbatimCoordinates" xlink:type="simple">01°56.20'S, 058°17.78'W</named-content>, L. <!--PageBreak-->Rapp Py-Daniel et al., 1 October 2011. Rio Japurá: INPA 9945 (30 alc), Lago Caetano (várzea lake) 1 km N of Jarauá, <named-content xmlns:xlink="http://www.w3.org/1999/xlink" content-type="dwc:verbatimCoordinates" xlink:type="simple">02°50.97'S, 064°55.70'W</named-content>, W.G.R. Crampton, 8 January 1995. Rio Purus: INPA 17112 (20 alc), Paraná do Seixo, Lago Jari, <named-content xmlns:xlink="http://www.w3.org/1999/xlink" content-type="dwc:verbatimCoordinates" xlink:type="simple">04°54.67'S, 062°21.42'W</named-content>, L. Rapp Py-Daniel et al., 8 June 2001; INPA 29259 (12 alc), Beruri, Lago Ayapuá, Igarapé Ajará, <named-content xmlns:xlink="http://www.w3.org/1999/xlink" content-type="dwc:verbatimCoordinates" xlink:type="simple">04°25.12'S, 062°15.60'W</named-content>, L. Rapp Py-Daniel et al., 15 November 2007; INPA 17192 (27 alc), Igarapé das duas bocas, Paraná do Jari, <named-content xmlns:xlink="http://www.w3.org/1999/xlink" content-type="dwc:verbatimCoordinates" xlink:type="simple">04°53.12'S, 062°20.18'W</named-content>, L. Rapp Py-Daniel et al., 7 June 2001. Pará: Rio Tapajós drainage: INPA 32703 (1 alc) Rio Crepori, Jacareacanga, Igarapé do Cocho, <named-content xmlns:xlink="http://www.w3.org/1999/xlink" content-type="dwc:verbatimCoordinates" xlink:type="simple">06°44.90'S, 056°54.72'W</named-content>, W.S. Pedroza, 31 July 2008. Rio Amazonas drainage: INPA 33192 (1 alc), Almeirim, Paranaguara, <named-content xmlns:xlink="http://www.w3.org/1999/xlink" content-type="dwc:verbatimCoordinates" xlink:type="simple">01°44.48'S, 053°10.25'W</named-content>, J. Zuanon et al., 5 October 2003. Rondônia: Rio Guaporé-Madeira drainage: INPA 9721 (19 alc), 15 km above Guajará-Mirim on Rio Pacaás Novos, approx. <named-content xmlns:xlink="http://www.w3.org/1999/xlink" content-type="dwc:verbatimCoordinates" xlink:type="simple">10°56.8'S, 065°14.3'W</named-content>, G.M. dos Santos, 26 November 1983; INPA 9727 (78 alc), mouth of Rio Pacaás Novos into Rio Guaporé, G.M. dos Santos, 26 November 1983. Roraima: Rio Branco drainage: INPA 30748 (11 alc), near Boa Vista, <named-content xmlns:xlink="http://www.w3.org/1999/xlink" content-type="dwc:verbatimCoordinates" xlink:type="simple">02°47.51’N, 060°40.15'W</named-content>, L.N. Carvalho, 29 September 2006; INPA 30749 (8 alc), near Boa Vista, <named-content xmlns:xlink="http://www.w3.org/1999/xlink" content-type="dwc:verbatimCoordinates" xlink:type="simple">02°47.51’N, 060°40.15'W</named-content>, L.N. Carvalho, 29 September 2006. <bold>Ecuador</bold>: Río Napo drainage: FMNH 102276 (8 alc, 69–107 mm LEA), Río Napo, along edge of Lago Anangucocha, approx. <named-content xmlns:xlink="http://www.w3.org/1999/xlink" content-type="dwc:verbatimCoordinates" xlink:type="simple">01°28.48'S, 077°33.73'W</named-content>, D. Stewart et al., 13 October 1981.</p><!--PageBreak--></tp:treatment-sec><tp:treatment-sec sec-type="Diagnosis"><title>Diagnosis.</title><p><italic><tp:taxon-name>Brachyhypopomus (Odontohypopomus) walteri</tp:taxon-name></italic> sp. n. is diagnosed by the following three character states in combination with the character states listed above for <italic><tp:taxon-name>Odontohypopomus</tp:taxon-name></italic>: (1) patch of brown pigment below skin at base of orbit distinct; (2) body yellow and semi-translucent in living specimens; (3) caudal filament long and fine, greater than 20% of LEA in intact specimens; (4) EOD pulse duration very long (between 3.5 and 4 milliseconds at 25° C) with head-positive first phase of longer duration than second head-negative phase in both sexes (<xref ref-type="fig" rid="F2">Fig. 2A, B</xref>).</p><p>In all other <italic><tp:taxon-name>Brachyhypopomus</tp:taxon-name></italic> with biphasic EODs, the second, head-negative phase of the EOD is nearly equal in amplitude or of greater duration than the head-positive first phase. <italic><tp:taxon-name>Microsternarchus bilineatus</tp:taxon-name></italic> has an EOD waveform of similar duration, but the second phase is roughly equal or longer than the first (and the repetition rate is far faster). No other species of <italic><tp:taxon-name>Brachyhypopomus</tp:taxon-name></italic> is as distinctly yellow in color, particularly in life.</p><p>This species can be distinguished from the similar <italic><tp:taxon-name>Brachyhypopomus bennetti</tp:taxon-name></italic> sp. n. by a shorter body (depth quickly tapers posteriorly: depth of body at 40<sup>th</sup> post-abdominal vertebra 36–41% of depth at first abdominal vertebra vs. 46–57% in <italic><tp:taxon-name>Brachyhypopomus bennetti</tp:taxon-name></italic>), fewer anal fin rays (198–216 rays vs. 227–255 rays in <italic><tp:taxon-name>Brachyhypopomus bennetti</tp:taxon-name></italic>), a shallower electric organ, and a long, fine caudal filament (length 20–32% of LEA vs. 10–19% of LEA in <italic><tp:taxon-name>Brachyhypopomus bennetti</tp:taxon-name></italic>) with three or four bilateral columns of electrocytes at base of caudal filament (vs. six columns in <italic><tp:taxon-name>Brachyhypopomus bennetti</tp:taxon-name></italic> sp. n.). Subcutaneous pigment below eye is absent in other hypopomids and usually less conspicuous in the sister species <italic><tp:taxon-name>Brachyhypopomus bennetti</tp:taxon-name></italic> sp. n. The EOD waveform of <italic><tp:taxon-name>Brachyhypopomus walteri</tp:taxon-name></italic> sp. n. is biphasic in contrast to <italic><tp:taxon-name>Brachyhypopomus bennetti</tp:taxon-name></italic>’s monophasic EOD waveform. <italic><tp:taxon-name>Brachyhypopomus bennetti</tp:taxon-name></italic> sp. n. tends to be more darkly pigmented and less yellow and translucent.</p></tp:treatment-sec><tp:treatment-sec sec-type="Description"><title>Description.</title><p>Morphometric and meristic data are presented in <xref ref-type="table" rid="T1">Tables 1</xref>, <xref ref-type="table" rid="T3">3</xref> and <xref ref-type="table" rid="T4">4</xref>. A <!--PageBreak--><!--PageBreak--><italic><tp:taxon-name>Brachyhypopomus</tp:taxon-name></italic> of moderate to small adult size for a hypopomid; largest specimen examined measures 175 mm TL, 125 mm LEA. Body very compressed, depth at posterior end of abdominal cavity 2.7–3.1 times body width. Body more compressed posteriorly, sides of body with only slight curvature posterior to abdominal cavity. Dorsal profile gently convex. Depth quickly tapers posteriorly: depth of body at 40th post-abdominal vertebra 36–41% depth at first abdominal vertebra. Head short in comparison to body length, deep and wide: HL 11.2–12.6% LEA, head depth at occiput 72–81% HL, head width at opercle 54–63% HL. Head triangular in lateral view, dorsal profile of head straight from occiput to point of downturn of snout, ventral profile of head straight from lower jaw to opercular area with little if any concavity between opercular area and tip of lower jaw. Eye moderate in size, 12.4–14.5% HL. Mouth small, terminal, jaws equal, gape 20–23% HL. Closed lips meet ventral to a horizontal through ventral margin of eye. One to five small needle–like conical teeth present on each premaxilla (<xref ref-type="fig" rid="F1">Fig. 1</xref>), lower jaw edentate. Maxilla moderate in length, thin, with slight curvature. Snout moderate in length, 26–29% HL, edge of upper lip close to farthest anterior extent of snout. Posterior naris close to eye, posterior naris–eye 1.8–3.7% HL. Lateral ethmoid present. Round ossification present in anterior portion of palatine cartilage (<xref ref-type="fig" rid="F1">Fig. 1</xref>). Infraorbital portion of cephalic lateralis system incomplete, lacking recurrent anterodorsal segment and associated pores beneath and anterior to the posterior nares that are present in most other <italic><tp:taxon-name>Brachyhypopomus</tp:taxon-name></italic> (see fig. 53 in <xref ref-type="bibr" rid="B39">Sullivan 1997</xref>); fourth supraorbital pore lying near vertical through posterior nostril, pores inconspicuous. Preopercular lateral-line canal embedded in preopercle, canals radiating out to pores. Pores of lateral-line canal immediately behind head without downward pointing tubes. Discernible lateral scales terminate along caudal filament. Five branchiostegal rays, medialmost two thin with blades oriented nearly vertically compared to outer three (see diagnosis of <italic><tp:taxon-name>Odontohypopomus</tp:taxon-name></italic>). Gill rakers robust for genus, some with weakly ossified cores, on anterior faces of first four gill arches. Rakers subtended on ceratohyals one to four by small trough-shaped ossicles. Approximately 40 gill filaments on arch one. Three pectoral radials, all partially fused together at proximal end. Mesocoracoid bridge absent. Pectoral fin broad, 12–15 branched plus unbranched rays, length 5.3–7.0% LEA. 198–216 anal fin rays, longest rays 4.0–4.9% LEA. Precaudal vertebrae 13–16, up to 75 caudal vertebrae in advance of regenerated portion of caudal filament. Body excluding head and fins covered with thin cycloid scales, small dorsally, larger posterolaterally, partially obscured by skin. Twelve scale rows above, 13 scale rows below lateral line at farthest extent of pectoral fin. Anal-fin origin slightly posterior to vertical at midpoint of extended pectoral fin. Caudal filaments long and fine in intact mature specimens, 20–32% of TL. Sexual dimorphism of caudal filaments not observed. Three or four bilateral columns of electrocytes along caudal filament, number often alternating along length of caudal filament; 38–63 rows of electrocytes. Electrocytes do not extend farther anteriorly than base of urogenital pore. No accessory electric organs on head or humeral region.</p><fig id="F3" position="float" orientation="portrait"><label>Figure 3.</label><caption><p>Holotype of <italic><tp:taxon-name>Brachyhypopomus walteri</tp:taxon-name></italic>, INPA 8941 (TL 163 mm, LEA 126 mm), sex undetermined, Paraná do Paracuúba, Amazonas, Brazil. Preserved whole specimen shown above close-up view of specimen immediately post-mortem. Scale bars equal 1 cm.</p></caption><graphic xmlns:xlink="http://www.w3.org/1999/xlink" xlink:href="ZooKeys-327-001-g003.jpg" position="float" orientation="portrait" xlink:type="simple"/></fig><fig id="F4" position="float" orientation="portrait"><label>Figure 4.</label><caption><p>Paratypes of <italic><tp:taxon-name>Brachyhypopomus walteri</tp:taxon-name></italic>. <bold>A</bold> Paratype tag no. 93-55 from INPA 8880 (TL 164 mm, LEA 118 mm), sex undetermined, Ilha da Marchantaria, Rio Solimões, Amazonas, Brazil <bold>B</bold> Paratype tag no. 93-114 from INPA 8939 (TL 155 mm, LEA 125 mm), female, collected with holotype. Preserved whole specimens shown above close-up views of specimens immediately post-mortem. Scale bars equal 1 cm.</p></caption><graphic xmlns:xlink="http://www.w3.org/1999/xlink" xlink:href="ZooKeys-327-001-g004.jpg" position="float" orientation="portrait" xlink:type="simple"/></fig><table-wrap id="T1" position="float" orientation="portrait"><label>Table 1.</label><caption><p>Summary of morphometric measurements for <italic><tp:taxon-name>Brachyhypopomus walteri</tp:taxon-name></italic> sp. n. (included are holotype and ten paratypes identified from radiographs as undamaged at anal-fin terminus).</p></caption><table><tbody><tr><th rowspan="1" colspan="1"><bold>Measurement</bold></th><th rowspan="1" colspan="1"><bold>holotype</bold></th><th rowspan="1" colspan="1"><bold>range</bold></th><th rowspan="1" colspan="1"><bold>mean</bold></th><th rowspan="1" colspan="1"><bold>S.D.</bold></th><th rowspan="1" colspan="1"><bold>N</bold></th></tr><tr><td rowspan="1" colspan="1">Total length (TL) (mm)</td><td rowspan="1" colspan="1">163.0</td><td rowspan="1" colspan="1">116–175</td><td rowspan="1" colspan="1">153.2</td><td rowspan="1" colspan="1">15.3</td><td rowspan="1" colspan="1">11</td></tr><tr><td rowspan="1" colspan="1">Length to end of anal fin (LEA) (mm)</td><td rowspan="1" colspan="1">126.0</td><td rowspan="1" colspan="1">85–127</td><td rowspan="1" colspan="1">111</td><td rowspan="1" colspan="1">13</td><td rowspan="1" colspan="1">11</td></tr><tr><td rowspan="1" colspan="1">Head length (HL) (mm)</td><td rowspan="1" colspan="1">14.4</td><td rowspan="1" colspan="1">10.3–14.5</td><td rowspan="1" colspan="1">13</td><td rowspan="1" colspan="1">1.4</td><td rowspan="1" colspan="1">11</td></tr><tr><td rowspan="1" colspan="1">Caudal filament length (% TL)</td><td rowspan="1" colspan="1">22.7</td><td rowspan="1" colspan="1">19.6–31.8</td><td rowspan="1" colspan="1">27.3</td><td rowspan="1" colspan="1">3.5</td><td rowspan="1" colspan="1">11</td></tr><tr><td rowspan="1" colspan="1"><bold>Proportion of LEA (%)</bold></td><td rowspan="1" colspan="1"/><td rowspan="1" colspan="1"/><td rowspan="1" colspan="1"/><td rowspan="1" colspan="1"/><td rowspan="1" colspan="1"/></tr><tr><td rowspan="1" colspan="1">Head length</td><td rowspan="1" colspan="1">11.4</td><td rowspan="1" colspan="1">11.2–12.6</td><td rowspan="1" colspan="1">11.7</td><td rowspan="1" colspan="1">0.5</td><td rowspan="1" colspan="1">11</td></tr><tr><td rowspan="1" colspan="1">Snout to occiput</td><td rowspan="1" colspan="1">8.5</td><td rowspan="1" colspan="1">7.9–9.6</td><td rowspan="1" colspan="1">8.9</td><td rowspan="1" colspan="1">0.5</td><td rowspan="1" colspan="1">11</td></tr><tr><td rowspan="1" colspan="1">Snout to anal fin origin</td><td rowspan="1" colspan="1">19.9</td><td rowspan="1" colspan="1">18.4–21.2</td><td rowspan="1" colspan="1">19.6</td><td rowspan="1" colspan="1">0.9</td><td rowspan="1" colspan="1">11</td></tr><tr><td rowspan="1" colspan="1">Depth at 1st post-abdominal vertebra</td><td rowspan="1" colspan="1">12.2</td><td rowspan="1" colspan="1">10.5–13.2</td><td rowspan="1" colspan="1">12</td><td rowspan="1" colspan="1">0.8</td><td rowspan="1" colspan="1">11</td></tr><tr><td rowspan="1" colspan="1">Depth at 20th post-abdominal vertebra</td><td rowspan="1" colspan="1">9.4</td><td rowspan="1" colspan="1">8.5–10.0</td><td rowspan="1" colspan="1">9.4</td><td rowspan="1" colspan="1">0.5</td><td rowspan="1" colspan="1">11</td></tr><tr><td rowspan="1" colspan="1">Depth at 40th post-abdominal vertebra</td><td rowspan="1" colspan="1">4.7</td><td rowspan="1" colspan="1">4.4–5.2</td><td rowspan="1" colspan="1">4.7</td><td rowspan="1" colspan="1">0.3</td><td rowspan="1" colspan="1">11</td></tr><tr><td rowspan="1" colspan="1">Caudal filament base depth</td><td rowspan="1" colspan="1">1.9</td><td rowspan="1" colspan="1">1.6–2.1</td><td rowspan="1" colspan="1">1.8</td><td rowspan="1" colspan="1">0.2</td><td rowspan="1" colspan="1">11</td></tr><tr><td rowspan="1" colspan="1">Longest anal fin ray</td><td rowspan="1" colspan="1">4.6</td><td rowspan="1" colspan="1">4.0–4.9</td><td rowspan="1" colspan="1">4.5</td><td rowspan="1" colspan="1">0.2</td><td rowspan="1" colspan="1">11</td></tr><tr><td rowspan="1" colspan="1">Longest pectoral fin ray</td><td rowspan="1" colspan="1">5.4</td><td rowspan="1" colspan="1">5.3–7.0</td><td rowspan="1" colspan="1">6.1</td><td rowspan="1" colspan="1">0.6</td><td rowspan="1" colspan="1">11</td></tr><tr><td rowspan="1" colspan="1"><bold>Proportion of HL (%)</bold></td><td rowspan="1" colspan="1"/><td rowspan="1" colspan="1"/><td rowspan="1" colspan="1"/><td rowspan="1" colspan="1"/><td rowspan="1" colspan="1"/></tr><tr><td rowspan="1" colspan="1">Snout length</td><td rowspan="1" colspan="1">28.5</td><td rowspan="1" colspan="1">25.7–29.0</td><td rowspan="1" colspan="1">27.4</td><td rowspan="1" colspan="1">1.2</td><td rowspan="1" colspan="1">11</td></tr><tr><td rowspan="1" colspan="1">Gape</td><td rowspan="1" colspan="1">22.9</td><td rowspan="1" colspan="1">19.8–23.2</td><td rowspan="1" colspan="1">21.5</td><td rowspan="1" colspan="1">1.4</td><td rowspan="1" colspan="1">11</td></tr><tr><td rowspan="1" colspan="1">Orbital diameter</td><td rowspan="1" colspan="1">12.5</td><td rowspan="1" colspan="1">12.4–14.5</td><td rowspan="1" colspan="1">13.5</td><td rowspan="1" colspan="1">0.7</td><td rowspan="1" colspan="1">11</td></tr><tr><td rowspan="1" colspan="1">Interorbital distance</td><td rowspan="1" colspan="1">23.9</td><td rowspan="1" colspan="1">21.7–26.5</td><td rowspan="1" colspan="1">24</td><td rowspan="1" colspan="1">1.6</td><td rowspan="1" colspan="1">11</td></tr><tr><td rowspan="1" colspan="1">Posterior naris-eye</td><td rowspan="1" colspan="1">3.4</td><td rowspan="1" colspan="1">1.8–3.7</td><td rowspan="1" colspan="1">2.8</td><td rowspan="1" colspan="1">0.7</td><td rowspan="1" colspan="1">11</td></tr><tr><td rowspan="1" colspan="1">Branchial aperture</td><td rowspan="1" colspan="1">29.7</td><td rowspan="1" colspan="1">23.8–30.6</td><td rowspan="1" colspan="1">26.9</td><td rowspan="1" colspan="1">2.6</td><td rowspan="1" colspan="1">11</td></tr><tr><td rowspan="1" colspan="1">Head width at opercle</td><td rowspan="1" colspan="1">63.3</td><td rowspan="1" colspan="1">54.4–63.3</td><td rowspan="1" colspan="1">58.8</td><td rowspan="1" colspan="1">3.2</td><td rowspan="1" colspan="1">11</td></tr><tr><td rowspan="1" colspan="1">Head width at eye</td><td rowspan="1" colspan="1">42.2</td><td rowspan="1" colspan="1">40.1–43.8</td><td rowspan="1" colspan="1">41.9</td><td rowspan="1" colspan="1">1.3</td><td rowspan="1" colspan="1">11</td></tr><tr><td rowspan="1" colspan="1">Head depth at occiput</td><td rowspan="1" colspan="1">79.0</td><td rowspan="1" colspan="1">72.1–80.9</td><td rowspan="1" colspan="1">76.4</td><td rowspan="1" colspan="1">3.1</td><td rowspan="1" colspan="1">11</td></tr></tbody></table></table-wrap></tp:treatment-sec><tp:treatment-sec sec-type="Electric organ discharge"><title>Electric organ discharge.</title><p>TheEOD is biphasic and 3.2–4.5 milliseconds in total duration at 25°C; the first head-positive phase is 1.7–1.9 times duration of second head-negative phase (<xref ref-type="fig" rid="F2">Fig. 2</xref>). Resting EOD repetition rate is slow (3.1–16.3 Hz, mean 9.4 Hz, median 9.8, at 21–25°C, n=23). See <xref ref-type="app" rid="APP2">Appendix II</xref>.</p></tp:treatment-sec><tp:treatment-sec sec-type="Coloration"><title>Coloration.</title><p>Background color yellow in life, yellowish-tan in preservation. In life, body semi-translucent, with gill filaments appearing cherry red through opercle, gut dark, and swim bladder whitish through abdominal wall. Pigmentation variable: poorly to moderately developed irregular bands along sides, darker and wide above lateral line, often with a spot of darker intensity on lateral line itself. Bands either restricted to anterior portion of body above lateral line or connected to fainter bands below. Some bands connect to eight to 12 irregular saddles across dorsum. Saddles more regular in smaller individuals. Dorsal rami of the anterior lateral line nerve visible when viewed from above as two thin, dark parallel lines running along upper back beginning a short distance behind head and continuing to mid-point of the back. Cheeks, underside of head and sides of body below lateral line peppered with prominent dark brown stellate chromatophores that greatly contrast with background color of skin and that do not form part of a larger pattern. Diffuse pigment below eye resembling a teardrop is more prominent in live specimens as overlying tissue becomes opaque upon preservation. Pectoral and anal fin with irregular brown pigment along rays; interradial membranes hyaline.</p></tp:treatment-sec><tp:treatment-sec sec-type="Distribution"><title>Distribution and ecology.</title><p>See distribution map (<xref ref-type="fig" rid="F5">Fig. 5</xref>). <!--PageBreak--><italic><tp:taxon-name>Brachyhypopomus walteri</tp:taxon-name></italic> sp. n. is known only from the Amazon basin where it appears to be common in floating meadow habitats, (mostly composed of the grass <italic><tp:taxon-name>Paspalum repens</tp:taxon-name></italic>, <tp:taxon-name>Poaceae</tp:taxon-name>), on the margins of the Amazonas/Solimões and its tributaries. It has been collected predominantly in white water, but also in areas near the confluence of black water rivers with the Amazonas/Solimões ranging from low to medium conductivity. Apart from one collection very near Manaus and the white water Rio Branco, it is absent from collections in the Rio Negro system. It is frequently taken with <italic><tp:taxon-name>Brachyhypopomus bennetti</tp:taxon-name></italic> sp. n. and sometimes with <italic><tp:taxon-name>Brachyhypopomus brevirostris</tp:taxon-name></italic>. Species of <italic><tp:taxon-name>Eigenmannia</tp:taxon-name></italic>, <italic><tp:taxon-name>Gymnotus</tp:taxon-name></italic>, the apteronotid <italic><tp:taxon-name>Parapteronotus hasemani</tp:taxon-name></italic> and the electric eel, <italic><tp:taxon-name>Electrophorus electricus</tp:taxon-name></italic>, frequently co-occur in the floating meadow habitats preferred by this species.</p><fig id="F5" position="float" orientation="portrait"><label>Figure 5.</label><caption><p>Distribution of examined specimens of <italic><tp:taxon-name>Brachyhypopomus walteri</tp:taxon-name></italic> sp. n. (blue circles) and <italic><tp:taxon-name>Brachyhypopomus bennetti</tp:taxon-name></italic> sp. n. (red diamonds). Common holotype locality for both species indicated by yellow star.</p></caption><graphic xmlns:xlink="http://www.w3.org/1999/xlink" xlink:href="ZooKeys-327-001-g005.jpg" position="float" orientation="portrait" xlink:type="simple"/></fig></tp:treatment-sec><tp:treatment-sec sec-type="Etymology"><title>Etymology.</title><p>This species is named for Walter Heiligenberg (1938–1994) in honor of his discoveries in electric fish neurophysiology and behavior made at the Scripps Institute of Oceanography. These notably include the “jamming avoidance response” in <italic><tp:taxon-name>Eigenmannia</tp:taxon-name></italic>, often described as the best-understood vertebrate behavior.</p><!--PageBreak--></tp:treatment-sec><tp:treatment-sec><!--Section generated to contain objects referenced in tp:taxon-treatment.--><app id="APP1"><title>Appendix I</title><supplementary-material xmlns:xlink="http://www.w3.org/1999/xlink" id="S1" position="float" orientation="portrait" xlink:type="simple"><caption><p>Radiographs of <italic><tp:taxon-name>Brachyhypopomus bennetti</tp:taxon-name></italic> sp. n. holotype (top) and <italic><tp:taxon-name>Brachyhypopomus walteri</tp:taxon-name></italic> sp. n. holotype (bottom) (doi: <ext-link ext-link-type="uri" xlink:href="http://dx.doi.org/10.3897/zookeys.327.5427.app1" xlink:type="simple">10.3897/zookeys.327.5427.app1</ext-link>) File format: JPEG image file (jpg).</p></caption><media xlink:href="ZooKeys-327-001-s001.jpg" mimetype="JPEG image file" mime-subtype="jpg" position="float" orientation="portrait" xlink:type="simple"/></supplementary-material></app><table-wrap id="T3" position="float" orientation="portrait"><label>Table 3.</label><caption><p>Anal-fin ray counts of <italic><tp:taxon-name>Brachyhypopomus walteri</tp:taxon-name></italic> sp. n. and <italic><tp:taxon-name>Brachyhypopomus bennetti</tp:taxon-name></italic> sp. n. (holotypes and paratypes) compared to seven other <italic><tp:taxon-name>Brachyhypopomus</tp:taxon-name></italic> species; modal values <bold>highlighted</bold>.</p></caption><table><tbody><tr><th rowspan="1" colspan="1"><bold>Species</bold></th><th rowspan="1" colspan="1"><bold>170–179</bold></th><th rowspan="1" colspan="1"><bold>180–189</bold></th><th rowspan="1" colspan="1"><bold>190–199</bold></th><th rowspan="1" colspan="1"><bold>200–209</bold></th><th rowspan="1" colspan="1"><bold>210–219</bold></th><th rowspan="1" colspan="1"><bold>220–229</bold></th><th rowspan="1" colspan="1"><bold>230–239</bold></th><th rowspan="1" colspan="1"><bold>240–249</bold></th><th rowspan="1" colspan="1"><bold>250–259</bold></th><th rowspan="1" colspan="1"><bold>260–269</bold></th><th rowspan="1" colspan="1"><bold>270–279</bold></th></tr><tr><td rowspan="1" colspan="1"><bold><italic><tp:taxon-name>Brachyhypopomus walteri</tp:taxon-name></italic> sp. n.</bold></td><td rowspan="1" colspan="1"/><td rowspan="1" colspan="1"/><td rowspan="1" colspan="1">2</td><td rowspan="1" colspan="1"><bold>5</bold></td><td rowspan="1" colspan="1">2</td><td rowspan="1" colspan="1"/><td rowspan="1" colspan="1"/><td rowspan="1" colspan="1"/><td rowspan="1" colspan="1"/><td rowspan="1" colspan="1"/><td rowspan="1" colspan="1"/></tr><tr><td rowspan="1" colspan="1"><bold><italic><tp:taxon-name>Brachyhypopomus bennetti</tp:taxon-name></italic> sp. n.</bold></td><td rowspan="1" colspan="1"/><td rowspan="1" colspan="1"/><td rowspan="1" colspan="1"/><td rowspan="1" colspan="1"/><td rowspan="1" colspan="1"/><td rowspan="1" colspan="1">1</td><td rowspan="1" colspan="1"><bold>4</bold></td><td rowspan="1" colspan="1">3</td><td rowspan="1" colspan="1">2</td><td rowspan="1" colspan="1"/><td rowspan="1" colspan="1"/></tr><tr><td rowspan="1" colspan="1"><italic><tp:taxon-name>Brachyhypopomus brevirostris</tp:taxon-name></italic></td><td rowspan="1" colspan="1"/><td rowspan="1" colspan="1"/><td rowspan="1" colspan="1"/><td rowspan="1" colspan="1"/><td rowspan="1" colspan="1"/><td rowspan="1" colspan="1"/><td rowspan="1" colspan="1">2</td><td rowspan="1" colspan="1"><bold>5</bold></td><td rowspan="1" colspan="1">4</td><td rowspan="1" colspan="1">3</td><td rowspan="1" colspan="1">2</td></tr><tr><td rowspan="1" colspan="1"><italic><tp:taxon-name>Brachyhypopomus bullocki</tp:taxon-name></italic></td><td rowspan="1" colspan="1"/><td rowspan="1" colspan="1"/><td rowspan="1" colspan="1">4</td><td rowspan="1" colspan="1">5</td><td rowspan="1" colspan="1"><bold>13</bold></td><td rowspan="1" colspan="1">4</td><td rowspan="1" colspan="1">3</td><td rowspan="1" colspan="1"/><td rowspan="1" colspan="1"/><td rowspan="1" colspan="1"/><td rowspan="1" colspan="1"/></tr><tr><td rowspan="1" colspan="1"><italic><tp:taxon-name>Brachyhypopomus beebei</tp:taxon-name></italic></td><td rowspan="1" colspan="1"/><td rowspan="1" colspan="1"/><td rowspan="1" colspan="1"/><td rowspan="1" colspan="1"/><td rowspan="1" colspan="1">4</td><td rowspan="1" colspan="1"><bold>5</bold></td><td rowspan="1" colspan="1">2</td><td rowspan="1" colspan="1"/><td rowspan="1" colspan="1"/><td rowspan="1" colspan="1"/><td rowspan="1" colspan="1"/></tr><tr><td rowspan="1" colspan="1"><italic><tp:taxon-name>Brachyhypopomus pinnicaudatus</tp:taxon-name></italic></td><td rowspan="1" colspan="1">2</td><td rowspan="1" colspan="1"><bold>5</bold></td><td rowspan="1" colspan="1">2</td><td rowspan="1" colspan="1">2</td><td rowspan="1" colspan="1">1</td><td rowspan="1" colspan="1"/><td rowspan="1" colspan="1"/><td rowspan="1" colspan="1"/><td rowspan="1" colspan="1"/><td rowspan="1" colspan="1"/><td rowspan="1" colspan="1"/></tr><tr><td rowspan="1" colspan="1"><italic><tp:taxon-name>Brachyhypopomus occidentalis</tp:taxon-name></italic> (types)</td><td rowspan="1" colspan="1"/><td rowspan="1" colspan="1"/><td rowspan="1" colspan="1"/><td rowspan="1" colspan="1"><bold>2</bold></td><td rowspan="1" colspan="1"/><td rowspan="1" colspan="1"/><td rowspan="1" colspan="1"/><td rowspan="1" colspan="1"/><td rowspan="1" colspan="1"/><td rowspan="1" colspan="1"/><td rowspan="1" colspan="1"/></tr><tr><td rowspan="1" colspan="1"><italic><tp:taxon-name>Brachyhypopomus occidentalis</tp:taxon-name></italic> (Maracaibo Basin)</td><td rowspan="1" colspan="1"/><td rowspan="1" colspan="1"/><td rowspan="1" colspan="1">2</td><td rowspan="1" colspan="1"><bold>6</bold></td><td rowspan="1" colspan="1">2</td><td rowspan="1" colspan="1"/><td rowspan="1" colspan="1"/><td rowspan="1" colspan="1"/><td rowspan="1" colspan="1"/><td rowspan="1" colspan="1"/><td rowspan="1" colspan="1"/></tr><tr><td rowspan="1" colspan="1"><italic><tp:taxon-name>Brachyhypopomus diazi</tp:taxon-name></italic></td><td rowspan="1" colspan="1"/><td rowspan="1" colspan="1"/><td rowspan="1" colspan="1">3</td><td rowspan="1" colspan="1"><bold>16</bold></td><td rowspan="1" colspan="1">9</td><td rowspan="1" colspan="1">4</td><td rowspan="1" colspan="1"/><td rowspan="1" colspan="1"/><td rowspan="1" colspan="1"/><td rowspan="1" colspan="1"/><td rowspan="1" colspan="1"/></tr><tr><td rowspan="1" colspan="1"><italic><tp:taxon-name>Brachyhypopomus janeiroensis</tp:taxon-name></italic></td><td rowspan="1" colspan="1"/><td rowspan="1" colspan="1"/><td rowspan="1" colspan="1">3</td><td rowspan="1" colspan="1"><bold>7</bold></td><td rowspan="1" colspan="1"/><td rowspan="1" colspan="1"/><td rowspan="1" colspan="1"/><td rowspan="1" colspan="1"/><td rowspan="1" colspan="1"/><td rowspan="1" colspan="1"/><td rowspan="1" colspan="1"/></tr></tbody></table></table-wrap><fig id="F2" position="float" orientation="portrait"><label>Figure 2.</label><caption><p>Electric organ discharge (EOD) waveforms of <italic><tp:taxon-name>Brachyhypopomus walteri</tp:taxon-name></italic> sp. n.and <italic><tp:taxon-name>Brachyhypopomus bennetti</tp:taxon-name></italic> sp. n. <bold>A</bold> EOD of holotype specimen of <italic><tp:taxon-name>Brachyhypopomus walteri</tp:taxon-name></italic> sp. n. <bold>B</bold> EODs of nine paratypes of <italic><tp:taxon-name>Brachyhypopomus walteri</tp:taxon-name></italic> sp. n. <bold>C</bold> EOD of holotype of <italic><tp:taxon-name>Brachyhypopomus bennetti</tp:taxon-name></italic> sp. n. <bold>D</bold> EODs of six paratypes of <italic><tp:taxon-name>Brachyhypopomus bennetti</tp:taxon-name></italic> sp. n. All are five millisecond traces with head positivity recorded upwards; water temperature between 21 and 23°C. Scale bars = 1 millisecond.</p></caption><graphic xmlns:xlink="http://www.w3.org/1999/xlink" xlink:href="ZooKeys-327-001-g002.jpg" position="float" orientation="portrait" xlink:type="simple"/></fig><table-wrap id="T4" position="float" orientation="portrait"><label>Table 4.</label><caption><p>Precaudal vertebrae counts of <italic><tp:taxon-name>Brachyhypopomus walteri</tp:taxon-name></italic> sp. n. and <italic><tp:taxon-name>Brachyhypopomus bennetti</tp:taxon-name></italic> sp. n. (holotypes and paratypes) compared to seven other <italic><tp:taxon-name>Brachyhypopomus</tp:taxon-name></italic> species; modal values <bold>highlighted</bold>.</p></caption><table><tbody><tr><th rowspan="1" colspan="1"><bold>Species</bold></th><th rowspan="1" colspan="1"><bold>11</bold></th><th rowspan="1" colspan="1"><bold>12</bold></th><th rowspan="1" colspan="1"><bold>13</bold></th><th rowspan="1" colspan="1"><bold>14</bold></th><th rowspan="1" colspan="1"><bold>15</bold></th><th rowspan="1" colspan="1"><bold>16</bold></th><th rowspan="1" colspan="1"><bold>17</bold></th><th rowspan="1" colspan="1"><bold>18</bold></th></tr><tr><td rowspan="1" colspan="1"><bold><italic><tp:taxon-name>Brachyhypopomus walteri</tp:taxon-name></italic> sp. n.</bold></td><td rowspan="1" colspan="1"/><td rowspan="1" colspan="1"/><td rowspan="1" colspan="1">4</td><td rowspan="1" colspan="1"><bold>5</bold></td><td rowspan="1" colspan="1">1</td><td rowspan="1" colspan="1">1</td><td rowspan="1" colspan="1"/><td rowspan="1" colspan="1"/></tr><tr><td rowspan="1" colspan="1"><bold><italic><tp:taxon-name>Brachyhypopomus bennetti</tp:taxon-name></italic> sp. n.</bold></td><td rowspan="1" colspan="1"/><td rowspan="1" colspan="1"/><td rowspan="1" colspan="1">2</td><td rowspan="1" colspan="1"><bold>5</bold></td><td rowspan="1" colspan="1">3</td><td rowspan="1" colspan="1"/><td rowspan="1" colspan="1"/><td rowspan="1" colspan="1"/></tr><tr><td rowspan="1" colspan="1"><italic><tp:taxon-name>Brachyhypopomus brevirostris</tp:taxon-name></italic></td><td rowspan="1" colspan="1"/><td rowspan="1" colspan="1"/><td rowspan="1" colspan="1"/><td rowspan="1" colspan="1">5</td><td rowspan="1" colspan="1"><bold>11</bold></td><td rowspan="1" colspan="1">4</td><td rowspan="1" colspan="1"/><td rowspan="1" colspan="1"/></tr><tr><td rowspan="1" colspan="1"><italic><tp:taxon-name>Brachyhypopomus bullocki</tp:taxon-name></italic></td><td rowspan="1" colspan="1">2</td><td rowspan="1" colspan="1">21</td><td rowspan="1" colspan="1">6</td><td rowspan="1" colspan="1"/><td rowspan="1" colspan="1"/><td rowspan="1" colspan="1"/><td rowspan="1" colspan="1"/><td rowspan="1" colspan="1"/></tr><tr><td rowspan="1" colspan="1"><italic><tp:taxon-name>Brachyhypopomus beebei</tp:taxon-name></italic></td><td rowspan="1" colspan="1"/><td rowspan="1" colspan="1"/><td rowspan="1" colspan="1"/><td rowspan="1" colspan="1"/><td rowspan="1" colspan="1"/><td rowspan="1" colspan="1"/><td rowspan="1" colspan="1"><bold>11</bold></td><td rowspan="1" colspan="1">4</td></tr><tr><td rowspan="1" colspan="1"><italic><tp:taxon-name>Brachyhypopomus pinnicaudatus</tp:taxon-name></italic></td><td rowspan="1" colspan="1"/><td rowspan="1" colspan="1"/><td rowspan="1" colspan="1"/><td rowspan="1" colspan="1">2</td><td rowspan="1" colspan="1">13</td><td rowspan="1" colspan="1"><bold>20</bold></td><td rowspan="1" colspan="1">1</td><td rowspan="1" colspan="1"/></tr><tr><td rowspan="1" colspan="1"><italic><tp:taxon-name>Brachyhypopomus occidentalis</tp:taxon-name></italic> (types)</td><td rowspan="1" colspan="1"/><td rowspan="1" colspan="1"/><td rowspan="1" colspan="1"/><td rowspan="1" colspan="1">1</td><td rowspan="1" colspan="1"><bold>4</bold></td><td rowspan="1" colspan="1">2</td><td rowspan="1" colspan="1"/><td rowspan="1" colspan="1"/></tr><tr><td rowspan="1" colspan="1"><italic><tp:taxon-name>Brachyhypopomus cf. occidentalis</tp:taxon-name></italic> (Maracaibo Basin)</td><td rowspan="1" colspan="1"/><td rowspan="1" colspan="1"/><td rowspan="1" colspan="1">1</td><td rowspan="1" colspan="1"><bold>8</bold></td><td rowspan="1" colspan="1">1</td><td rowspan="1" colspan="1"/><td rowspan="1" colspan="1"/><td rowspan="1" colspan="1"/></tr><tr><td rowspan="1" colspan="1"><italic><tp:taxon-name>Brachyhypopomus diazi</tp:taxon-name></italic></td><td rowspan="1" colspan="1"/><td rowspan="1" colspan="1"/><td rowspan="1" colspan="1">7</td><td rowspan="1" colspan="1"><bold>31</bold></td><td rowspan="1" colspan="1">2</td><td rowspan="1" colspan="1"/><td rowspan="1" colspan="1"/><td rowspan="1" colspan="1"/></tr><tr><td rowspan="1" colspan="1"><italic><tp:taxon-name>Brachyhypopomus janeiroensis</tp:taxon-name></italic></td><td rowspan="1" colspan="1"/><td rowspan="1" colspan="1"/><td rowspan="1" colspan="1"/><td rowspan="1" colspan="1"/><td rowspan="1" colspan="1">2</td><td rowspan="1" colspan="1"><bold>8</bold></td><td rowspan="1" colspan="1"/><td rowspan="1" colspan="1"/></tr></tbody></table></table-wrap><fig id="F1" position="float" orientation="portrait"><label>Figure 1.</label><caption><p>Upper jaw in ventral view of cleared and stained specimen of <italic><tp:taxon-name>Brachyhypopomus (Odontohypopomus) walteri</tp:taxon-name></italic> sp. n. (ANSP 194025) showing teeth present on the premaxillae. <bold>PMX</bold>=premaxilla, <bold>MX</bold>=maxilla, <bold>MET</bold>=mesethmoid, <bold>PAL</bold>=ossified element within palatine cartilage (not stained), <bold>VET</bold>=ventral ethmoid.</p></caption><graphic xmlns:xlink="http://www.w3.org/1999/xlink" xlink:href="ZooKeys-327-001-g001.jpg" position="float" orientation="portrait" xlink:type="simple"/></fig><app id="APP2"><title>Appendix II</title><supplementary-material xmlns:xlink="http://www.w3.org/1999/xlink" id="S2" position="float" orientation="portrait" xlink:type="simple"><caption><p>Audio recording of resting electric organ discharge of <italic><tp:taxon-name>Brachyhypopomus walteri</tp:taxon-name></italic> sp. n. (doi: <ext-link ext-link-type="uri" xlink:href="http://dx.doi.org/10.3897/zookeys.327.5427.app2" xlink:type="simple">10.3897/zookeys.327.5427.app2</ext-link>) File format: Waveform Audio File (wav).</p></caption><media xlink:href="ZooKeys-327-001-s002.wav" mimetype="Waveform Audio File" mime-subtype="wav" position="float" orientation="portrait" xlink:type="simple"/></supplementary-material><p><bold>Explanation note:</bold> Audio recording of resting electric organ discharge of <italic><tp:taxon-name>Brachyhypopomus walteri</tp:taxon-name></italic> sp. n. holotype specimen (93-219) [.wav file, 4.3 MB].</p><!--PageBreak--></app></tp:treatment-sec><ref-list><ref id="B39"><mixed-citation xmlns:xlink="http://www.w3.org/1999/xlink" xlink:type="simple"><person-group><name name-style="western"><surname>Sullivan</surname><given-names>JP</given-names></name></person-group> (<year>1997</year>) <article-title>A phylogenetic study of the Neotropical hypopomid electric fishes (Gymnotiformes: Rhamphichthyoidea).</article-title> PhD thesis. <publisher-name>Duke University</publisher-name>, <publisher-loc>Durham, North Carolina</publisher-loc>. <ext-link ext-link-type="uri" xlink:href="http://bit.ly/Z3Lt76" xlink:type="simple">http://bit.ly/Z3Lt76</ext-link></mixed-citation></ref></ref-list></tp:taxon-treatment>
